# Supplementary material for: Effects of iodinated copper-based foliar fertilizers on iodine content, yield and quality of lettuce (Lactuca sativa L.)
Source: Front Plant Sci. 2026 Mar 18;17:1783391. doi: 10.3389/fpls.2026.1783391 (PMC13041569; doi:10.3389/fpls.2026.1783391)
Supplement: Supplementary file 1 [file Table1.xlsx]

## Sheet: 逐日数据
growing season I
Location	Date	Longitude	Latitude	Sunshine duration (s)	Total shortwave radiation(MJ/m²)	Mean soil temperature at 0–7 cm(°C)	Mean soil moisture at 0–7 cm(m³/m³)
Tai’an, Shandong Province 271000, China	2015-12-01	117.117	36.1687	1500.27	3.65	4.33	0.36
Tai’an, Shandong Province 271000, China	2015-12-02	117.117	36.1687	29829.1	10.65	3.91	0.35
Tai’an, Shandong Province 271000, China	2015-12-03	117.117	36.1687	30798.5	10.91	1.03	0.34
Tai’an, Shandong Province 271000, China	2015-12-04	117.117	36.1687	30672.3	10.85	0.59	0.33
Tai’an, Shandong Province 271000, China	2015-12-05	117.117	36.1687	7450.91	6.5	0.52	0.32
Tai’an, Shandong Province 271000, China	2015-12-06	117.117	36.1687	30090.8	10.46	0.73	0.32
Tai’an, Shandong Province 271000, China	2015-12-07	117.117	36.1687	6910.38	4.52	1.22	0.32
Tai’an, Shandong Province 271000, China	2015-12-08	117.117	36.1687	29248.4	9.96	3.14	0.32
Tai’an, Shandong Province 271000, China	2015-12-09	117.117	36.1687	2162.84	3.75	4.33	0.31
Tai’an, Shandong Province 271000, China	2015-12-10	117.117	36.1687	7421.67	4.8	6.36	0.31
Tai’an, Shandong Province 271000, China	2015-12-11	117.117	36.1687	30003.3	10.35	3.13	0.31
Tai’an, Shandong Province 271000, China	2015-12-12	117.117	36.1687	29820.2	9.91	1.73	0.3
Tai’an, Shandong Province 271000, China	2015-12-13	117.117	36.1687	28915.4	9.88	1.25	0.3
Tai’an, Shandong Province 271000, China	2015-12-14	117.117	36.1687	29206.9	9.23	1.69	0.29
Tai’an, Shandong Province 271000, China	2015-12-15	117.117	36.1687	30084.9	10.3	1.04	0.29
Tai’an, Shandong Province 271000, China	2015-12-16	117.117	36.1687	30322.5	10.38	0.38	0.29
Tai’an, Shandong Province 271000, China	2015-12-17	117.117	36.1687	30459.9	10.57	-0.06	0.28
Tai’an, Shandong Province 271000, China	2015-12-18	117.117	36.1687	30233.3	10.27	-0.14	0.28
Tai’an, Shandong Province 271000, China	2015-12-19	117.117	36.1687	23405.8	7.91	0.14	0.28
Tai’an, Shandong Province 271000, China	2015-12-20	117.117	36.1687	30381.4	9.57	0.77	0.28
Tai’an, Shandong Province 271000, China	2015-12-21	117.117	36.1687	30390.9	9.67	0.39	0.28
Tai’an, Shandong Province 271000, China	2015-12-22	117.117	36.1687	3648.29	3.49	1.21	0.28
Tai’an, Shandong Province 271000, China	2015-12-23	117.117	36.1687	23639.9	8.27	3.63	0.29
Tai’an, Shandong Province 271000, China	2015-12-24	117.117	36.1687	29184.7	9.17	3.67	0.29
Tai’an, Shandong Province 271000, China	2015-12-25	117.117	36.1687	30809.2	10.14	1.52	0.28
Tai’an, Shandong Province 271000, China	2015-12-26	117.117	36.1687	30843.6	10.27	1.01	0.28
Tai’an, Shandong Province 271000, China	2015-12-27	117.117	36.1687	30449.7	10.11	0.73	0.27
Tai’an, Shandong Province 271000, China	2015-12-28	117.117	36.1687	30919.3	10.33	0.47	0.27
Tai’an, Shandong Province 271000, China	2015-12-29	117.117	36.1687	30960.6	9.95	0.41	0.27
Tai’an, Shandong Province 271000, China	2015-12-30	117.117	36.1687	31004	10.4	0.6	0.27
Tai’an, Shandong Province 271000, China	2015-12-31	117.117	36.1687	31049.3	10.61	0.57	0.27
Tai’an, Shandong Province 271000, China	2016-01-01	117.117	36.1687	27363.5	8.19	1.23	0.26
Tai’an, Shandong Province 271000, China	2016-01-02	117.117	36.1687	31145.5	10.42	2.08	0.26
Tai’an, Shandong Province 271000, China	2016-01-03	117.117	36.1687	31196	10.07	2.72	0.26
Tai’an, Shandong Province 271000, China	2016-01-04	117.117	36.1687	22141.6	7.93	2.18	0.26
Tai’an, Shandong Province 271000, China	2016-01-05	117.117	36.1687	18545.3	5.72	2.59	0.26
Tai’an, Shandong Province 271000, China	2016-01-06	117.117	36.1687	4761.81	3.42	2.26	0.26
Tai’an, Shandong Province 271000, China	2016-01-07	117.117	36.1687	30594.4	9.26	0.31	0.26
Tai’an, Shandong Province 271000, China	2016-01-08	117.117	36.1687	31468.6	11.28	-0.01	0.26
Tai’an, Shandong Province 271000, China	2016-01-09	117.117	36.1687	31526.2	11.21	-0.1	0.26
Tai’an, Shandong Province 271000, China	2016-01-10	117.117	36.1687	25012.8	7.98	0.2	0.27
Tai’an, Shandong Province 271000, China	2016-01-11	117.117	36.1687	28033.8	8.09	0.61	0.27
Tai’an, Shandong Province 271000, China	2016-01-12	117.117	36.1687	31702.7	11.57	-0.04	0.27
Tai’an, Shandong Province 271000, China	2016-01-13	117.117	36.1687	31805.5	11.95	-0.51	0.26
Tai’an, Shandong Province 271000, China	2016-01-14	117.117	36.1687	31864.9	11.97	-0.42	0.26
Tai’an, Shandong Province 271000, China	2016-01-15	117.117	36.1687	31980.7	12.12	-0.25	0.27
Tai’an, Shandong Province 271000, China	2016-01-16	117.117	36.1687	27327.6	9.39	0.14	0.27
Tai’an, Shandong Province 271000, China	2016-01-17	117.117	36.1687	19992.2	7.99	0.34	0.26
Tai’an, Shandong Province 271000, China	2016-01-18	117.117	36.1687	32069.2	10.67	-0.36	0.26
Tai’an, Shandong Province 271000, China	2016-01-19	117.117	36.1687	32298.2	12.61	-0.81	0.26
Tai’an, Shandong Province 271000, China	2016-01-20	117.117	36.1687	28800	10.1	-0.68	0.26
Tai’an, Shandong Province 271000, China	2016-01-21	117.117	36.1687	32265	11.44	-0.27	0.26
Tai’an, Shandong Province 271000, China	2016-01-22	117.117	36.1687	361.94	5.46	-0.52	0.26
Tai’an, Shandong Province 271000, China	2016-01-23	117.117	36.1687	32644.3	12.35	-2.1	0.26
Tai’an, Shandong Province 271000, China	2016-01-24	117.117	36.1687	32724	13.33	-3.53	0.26
Tai’an, Shandong Province 271000, China	2016-01-25	117.117	36.1687	32730	13.49	-1.91	0.26
Tai’an, Shandong Province 271000, China	2016-01-26	117.117	36.1687	32735.8	13.65	-0.8	0.26
Tai’an, Shandong Province 271000, China	2016-01-27	117.117	36.1687	32741.1	13.44	-0.79	0.26
Tai’an, Shandong Province 271000, China	2016-01-28	117.117	36.1687	32660.9	12.86	-0.19	0.26
Tai’an, Shandong Province 271000, China	2016-01-29	117.117	36.1687	32400	12.25	0.26	0.27
Tai’an, Shandong Province 271000, China	2016-01-30	117.117	36.1687	30832.7	11.17	0.07	0.26
Tai’an, Shandong Province 271000, China	2016-01-31	117.117	36.1687	22184.9	10.77	-0.24	0.26
Tai’an, Shandong Province 271000, China	2016-02-01	117.117	36.1687	33085.4	13.99	-0.63	0.26
Tai’an, Shandong Province 271000, China	2016-02-02	117.117	36.1687	33252.9	14.12	-0.52	0.26
Tai’an, Shandong Province 271000, China	2016-02-03	117.117	36.1687	33264.8	14.03	-0.21	0.26
Tai’an, Shandong Province 271000, China	2016-02-04	117.117	36.1687	30264.6	11.91	0.37	0.26
Tai’an, Shandong Province 271000, China	2016-02-05	117.117	36.1687	32689.9	13.51	0.34	0.26
Tai’an, Shandong Province 271000, China	2016-02-06	117.117	36.1687	33748.4	14.59	0.09	0.26
Tai’an, Shandong Province 271000, China	2016-02-07	117.117	36.1687	33966.3	14.71	0.14	0.25
Tai’an, Shandong Province 271000, China	2016-02-08	117.117	36.1687	34106.3	14.65	0.45	0.25
Tai’an, Shandong Province 271000, China	2016-02-09	117.117	36.1687	34131.7	14.58	0.87	0.25
Tai’an, Shandong Province 271000, China	2016-02-10	117.117	36.1687	25785.2	10.9	2.68	0.24
Tai’an, Shandong Province 271000, China	2016-02-11	117.117	36.1687	9775.34	4.43	3.63	0.25
Tai’an, Shandong Province 271000, China	2016-02-12	117.117	36.1687	26472.8	7.94	4.6	0.27
Tai’an, Shandong Province 271000, China	2016-02-13	117.117	36.1687	4698.13	4.84	3.38	0.39
Tai’an, Shandong Province 271000, China	2016-02-14	117.117	36.1687	35485.8	15.84	0.63	0.35
Tai’an, Shandong Province 271000, China	2016-02-15	117.117	36.1687	35684.9	16.26	0.02	0.33
Tai’an, Shandong Province 271000, China	2016-02-16	117.117	36.1687	35888.9	16.28	0.27	0.33
Tai’an, Shandong Province 271000, China	2016-02-17	117.117	36.1687	35039.5	16.26	1.15	0.32
Tai’an, Shandong Province 271000, China	2016-02-18	117.117	36.1687	33177.5	16.06	1.84	0.32
Tai’an, Shandong Province 271000, China	2016-02-19	117.117	36.1687	34197.8	15.81	2.36	0.31
Tai’an, Shandong Province 271000, China	2016-02-20	117.117	36.1687	34794.2	16.5	0.92	0.3
Tai’an, Shandong Province 271000, China	2016-02-21	117.117	36.1687	27698.7	14.78	0.8	0.3
Tai’an, Shandong Province 271000, China	2016-02-22	117.117	36.1687	33933.7	12.19	3.54	0.3
Tai’an, Shandong Province 271000, China	2016-02-23	117.117	36.1687	36766.4	15.9	2.2	0.29
Tai’an, Shandong Province 271000, China	2016-02-24	117.117	36.1687	37211.9	16.77	1.26	0.29
Tai’an, Shandong Province 271000, China	2016-02-25	117.117	36.1687	37348.4	17.41	1.61	0.28
Tai’an, Shandong Province 271000, China	2016-02-26	117.117	36.1687	37485.9	17.83	2.49	0.28
Tai’an, Shandong Province 271000, China	2016-02-27	117.117	36.1687	34444.8	15.23	3.34	0.27
Tai’an, Shandong Province 271000, China	2016-02-28	117.117	36.1687	36215.1	16.65	3.57	0.27
Tai’an, Shandong Province 271000, China	2016-02-29	117.117	36.1687	37903.8	18.63	1.6	0.26
growing season II
Tai’an, Shandong Province 271000, China	2016-04-06	117.117	36.1687	6391.95	8.59	14.35	0.15
Tai’an, Shandong Province 271000, China	2016-04-07	117.117	36.1687	41079.8	21.84	16.98	0.15
Tai’an, Shandong Province 271000, China	2016-04-08	117.117	36.1687	41688.9	22.88	18.09	0.15
Tai’an, Shandong Province 271000, China	2016-04-09	117.117	36.1687	42507.1	23.98	19.43	0.14
Tai’an, Shandong Province 271000, China	2016-04-10	117.117	36.1687	42588.7	23.45	19.42	0.14
Tai’an, Shandong Province 271000, China	2016-04-11	117.117	36.1687	41707.5	18.82	17.26	0.14
Tai’an, Shandong Province 271000, China	2016-04-12	117.117	36.1687	36003.3	19.56	17.57	0.14
Tai’an, Shandong Province 271000, China	2016-04-13	117.117	36.1687	42831.1	24.27	19.18	0.14
Tai’an, Shandong Province 271000, China	2016-04-14	117.117	36.1687	42968.2	23.95	20.42	0.14
Tai’an, Shandong Province 271000, China	2016-04-15	117.117	36.1687	42989.9	24.51	20.76	0.14
Tai’an, Shandong Province 271000, China	2016-04-16	117.117	36.1687	0	4.72	15.31	0.24
Tai’an, Shandong Province 271000, China	2016-04-17	117.117	36.1687	38211.8	21.5	14.17	0.28
Tai’an, Shandong Province 271000, China	2016-04-18	117.117	36.1687	43533.7	25.83	15.39	0.25
Tai’an, Shandong Province 271000, China	2016-04-19	117.117	36.1687	43223.2	22.72	16.41	0.23
Tai’an, Shandong Province 271000, China	2016-04-20	117.117	36.1687	25318.8	16.66	18.79	0.21
Tai’an, Shandong Province 271000, China	2016-04-21	117.117	36.1687	43530.7	24.74	19.92	0.2
Tai’an, Shandong Province 271000, China	2016-04-22	117.117	36.1687	43200	25.05	19.86	0.18
Tai’an, Shandong Province 271000, China	2016-04-23	117.117	36.1687	14041.3	13.56	18.82	0.17
Tai’an, Shandong Province 271000, China	2016-04-24	117.117	36.1687	43638	24.89	19.73	0.16
Tai’an, Shandong Province 271000, China	2016-04-25	117.117	36.1687	43200	25.82	20.01	0.16
Tai’an, Shandong Province 271000, China	2016-04-26	117.117	36.1687	11623.6	11.26	17.65	0.15
Tai’an, Shandong Province 271000, China	2016-04-27	117.117	36.1687	20408.4	13.68	17.66	0.15
Tai’an, Shandong Province 271000, China	2016-04-28	117.117	36.1687	37763.3	21.6	19.5	0.15
Tai’an, Shandong Province 271000, China	2016-04-29	117.117	36.1687	43877.1	25.77	19.99	0.15
Tai’an, Shandong Province 271000, China	2016-04-30	117.117	36.1687	43200	25.12	23.38	0.14
Tai’an, Shandong Province 271000, China	2016-05-01	117.117	36.1687	39726.1	20.89	24.28	0.14
Tai’an, Shandong Province 271000, China	2016-05-02	117.117	36.1687	20510.4	9.86	20.68	0.18
Tai’an, Shandong Province 271000, China	2016-05-03	117.117	36.1687	44537.3	27.26	18.28	0.22
Tai’an, Shandong Province 271000, China	2016-05-04	117.117	36.1687	44277.6	26.23	20.3	0.2
Tai’an, Shandong Province 271000, China	2016-05-05	117.117	36.1687	42466.6	20.88	23.86	0.19
Tai’an, Shandong Province 271000, China	2016-05-06	117.117	36.1687	43873.2	26.9	21.94	0.18
Tai’an, Shandong Province 271000, China	2016-05-07	117.117	36.1687	1969.44	9.06	19.62	0.17
Tai’an, Shandong Province 271000, China	2016-05-08	117.117	36.1687	747.6	5.69	18.67	0.16
Tai’an, Shandong Province 271000, China	2016-05-09	117.117	36.1687	0	3.01	15.88	0.2
Tai’an, Shandong Province 271000, China	2016-05-10	117.117	36.1687	44726	25.02	18.41	0.22
Tai’an, Shandong Province 271000, China	2016-05-11	117.117	36.1687	43297.8	25.98	20.75	0.2
Tai’an, Shandong Province 271000, China	2016-05-12	117.117	36.1687	15530.2	9.03	19.3	0.2
Tai’an, Shandong Province 271000, China	2016-05-13	117.117	36.1687	39133.8	24.65	17.37	0.21
Tai’an, Shandong Province 271000, China	2016-05-14	117.117	36.1687	4502.37	5.68	16.1	0.23
Tai’an, Shandong Province 271000, China	2016-05-15	117.117	36.1687	40606.1	23.68	16.87	0.33
Tai’an, Shandong Province 271000, China	2016-05-16	117.117	36.1687	46125.3	27.77	17.57	0.28
Tai’an, Shandong Province 271000, China	2016-05-17	117.117	36.1687	46290.4	27.47	19.6	0.24
Tai’an, Shandong Province 271000, China	2016-05-18	117.117	36.1687	43521.7	22.02	20.22	0.21
Tai’an, Shandong Province 271000, China	2016-05-19	117.117	36.1687	43775.3	27.53	20.67	0.2
Tai’an, Shandong Province 271000, China	2016-05-20	117.117	36.1687	42568.2	23.27	21.46	0.18
Tai’an, Shandong Province 271000, China	2016-05-21	117.117	36.1687	45062.3	24.95	22.08	0.17
Tai’an, Shandong Province 271000, China	2016-05-22	117.117	36.1687	42319.2	25.19	23.07	0.16
Tai’an, Shandong Province 271000, China	2016-05-23	117.117	36.1687	7200	6	20.39	0.15
Tai’an, Shandong Province 271000, China	2016-05-24	117.117	36.1687	46805.8	28.07	22.86	0.15
Tai’an, Shandong Province 271000, China	2016-05-25	117.117	36.1687	45484.9	24.85	23.6	0.15
Tai’an, Shandong Province 271000, China	2016-05-26	117.117	36.1687	25238.9	16.21	23.36	0.14
Tai’an, Shandong Province 271000, China	2016-05-27	117.117	36.1687	4744.41	7.8	20.42	0.14
Tai’an, Shandong Province 271000, China	2016-05-28	117.117	36.1687	0	3.06	18.25	0.16
Tai’an, Shandong Province 271000, China	2016-05-29	117.117	36.1687	45360.2	24.99	22.56	0.16
Tai’an, Shandong Province 271000, China	2016-05-30	117.117	36.1687	47314	26.73	24.32	0.15
Tai’an, Shandong Province 271000, China	2016-05-31	117.117	36.1687	30344.1	16.77	24.83	0.15
Tai’an, Shandong Province 271000, China	2016-06-01	117.117	36.1687	45457.3	24.59	25.66	0.15
Tai’an, Shandong Province 271000, China	2016-06-02	117.117	36.1687	44318.1	27.14	25.99	0.14
Tai’an, Shandong Province 271000, China	2016-06-03	117.117	36.1687	3785.59	7.1	22.38	0.14
Tai’an, Shandong Province 271000, China	2016-06-04	117.117	36.1687	45727.4	25.49	24.94	0.14
Tai’an, Shandong Province 271000, China	2016-06-05	117.117	36.1687	1279.12	9.84	22.19	0.15
Tai’an, Shandong Province 271000, China	2016-06-06	117.117	36.1687	42320.3	19.24	23.9	0.16
Tai’an, Shandong Province 271000, China	2016-06-07	117.117	36.1687	35307.9	19.56	24.72	0.16
Tai’an, Shandong Province 271000, China	2016-06-08	117.117	36.1687	43454.6	22.36	25.45	0.18
Tai’an, Shandong Province 271000, China	2016-06-09	117.117	36.1687	47641.2	25.09	26.26	0.18
Tai’an, Shandong Province 271000, China	2016-06-10	117.117	36.1687	38568	21.06	26.37	0.16
Tai’an, Shandong Province 271000, China	2016-06-11	117.117	36.1687	42606.3	21.6	27.49	0.16
Tai’an, Shandong Province 271000, China	2016-06-12	117.117	36.1687	41916.2	22.1	27.36	0.15
Tai’an, Shandong Province 271000, China	2016-06-13	117.117	36.1687	33338.8	15.99	24.98	0.21
Tai’an, Shandong Province 271000, China	2016-06-14	117.117	36.1687	21896.6	11.25	23.4	0.38
Tai’an, Shandong Province 271000, China	2016-06-15	117.117	36.1687	33654.4	17.52	21.92	0.34
Tai’an, Shandong Province 271000, China	2016-06-16	117.117	36.1687	48084.2	27.37	23.06	0.31
Tai’an, Shandong Province 271000, China	2016-06-17	117.117	36.1687	47799.3	27.55	24.85	0.28
Tai’an, Shandong Province 271000, China	2016-06-18	117.117	36.1687	47941.6	27.4	26.2	0.25
Tai’an, Shandong Province 271000, China	2016-06-19	117.117	36.1687	47094.2	24.03	27.11	0.22
Tai’an, Shandong Province 271000, China	2016-06-20	117.117	36.1687	45395	23.13	28.51	0.21
Tai’an, Shandong Province 271000, China	2016-06-21	117.117	36.1687	34781.6	18.62	28.55	0.2
Tai’an, Shandong Province 271000, China	2016-06-22	117.117	36.1687	47236.4	25.48	29.63	0.19
Tai’an, Shandong Province 271000, China	2016-06-23	117.117	36.1687	9949.45	7.36	26.38	0.29
Tai’an, Shandong Province 271000, China	2016-06-24	117.117	36.1687	39365.4	23.08	25.11	0.35
Tai’an, Shandong Province 271000, China	2016-06-25	117.117	36.1687	48075.5	28.62	24.51	0.3
Tai’an, Shandong Province 271000, China	2016-06-26	117.117	36.1687	43679.5	25.12	25.08	0.27
Tai’an, Shandong Province 271000, China	2016-06-27	117.117	36.1687	47520.2	27.16	26.14	0.24
Tai’an, Shandong Province 271000, China	2016-06-28	117.117	36.1687	47068.2	26.63	25.29	0.22
Tai’an, Shandong Province 271000, China	2016-06-29	117.117	36.1687	45593.1	25.73	26.79	0.2
Tai’an, Shandong Province 271000, China	2016-06-30	117.117	36.1687	43835.2	22.61	28.17	0.19
